# Supplementary material for: Sand Quality on Portuguese Blue Flagged Beaches: Fungal and Faecal Contamination Across Two Bathing Seasons
Source: Microorganisms. 2026 May 5;14(5):1043. doi: 10.3390/microorganisms14051043 (PMC13210291; doi:10.3390/microorganisms14051043)
Supplement: Supplementary file 1 [file microorganisms-14-01043-s001.zip]

Archive with 1 entries (1 files):
- microorganisms-4239591-supplementary.pdf
